# Supplementary material for: Amorphous Solid Dispersions: Implication of Method of Preparation and Physicochemical Properties of API and Excipients
Source: Pharmaceutics. 2024 Aug 2;16(8):1035. doi: 10.3390/pharmaceutics16081035 (PMC11360349; doi:10.3390/pharmaceutics16081035)
Supplement: Supplementary file 1 [file pharmaceutics-16-01035-s001.zip]

Archive with 1 entries (1 files):
- pharmaceutics-3098002-supplementary.pdf
